# Supplementary material for: Photocatalytic Synthesis of 3,4-Dihydroquinolone from Tetrahydroquinolines by a High-Throughput Microfluidic System and Insights into the Role of Organic Bases
Source: Molecules. 2025 Dec 22;31(1):26. doi: 10.3390/molecules31010026 (PMC12786552; doi:10.3390/molecules31010026)
Supplement: Supplementary file 1 [file molecules-31-00026-s001.zip]

Archive with 2 entries (2 files):
- Manuscript-202511-SI-Eng-ver 1.5.0.pdf
- The Optimization of Discrete Variables.xlsx
