# Supplementary material for: Photocatalytic Synthesis of 3,4-Dihydroquinolone from Tetrahydroquinolines by a High-Throughput Microfluidic System and Insights into the Role of Organic Bases
Source: Molecules. 2025 Dec 22;31(1):26. doi: 10.3390/molecules31010026 (PMC12786552; doi:10.3390/molecules31010026)
Supplement: Supplementary file 1 [file molecules-31-00026-s001.zip › The Optimization of Discrete Variables.xlsx]

## Sheet: Sheet1
	C1	C2	C3	C4	C5	C6	C7	C1	C2	C3	C4	C5	C6	C7	C1	C2	C3	C4	C5	C6	C7	C1	C2	C3	C4	C5	C6	C7	C1	C2	C3	C4	C5	C6	C7
yield(2a)	DMSO							MeOH							MeCN							DMF							DCM
B1	0	0	0	0	0	0	0	0	0.142	0	0.134	0	0	0	0.149	0.14	0	0.147	0.134	0	0	0.13542	0	0	0	0	0	0	0	0	0	0	0	0	0
B2	0	0	0	0	0	0	0	0	0	0	0	0	0	0	0.162	0.164	0	0.179	0.138	0	0.146	0	0	0	0	0	0	0	0	0	0	0	0	0	0
B3	0	0	0	0	0	0	0	0	0.129	0	0	0	0	0	0.157	0.152	0	0.175	0.144	0	0.138	0	0	0	0	0	0	0	0	0	0	0	0	0	0
B4	0	0	0	0	0.26947	0	0	0	0.172	0.134	0.164	0.182	0	0	0.362	0.469	0	0.427	0.284	0	0.142	0.169	0.179	0	0.161	0.18323	0	0	0.197	0.208	0	0.196	0	0	0
B5	0	0	0	0	0	0	0	0	0.125	0	0	0	0	0	0.17	0.22	0	0.278	0.137	0	0.156	0	0	0	0	0	0	0	0.144	0.14	0	0.135	0	0	0
B6	0	0	0	0	0	0	0	0	0.166	0	0.156	0.185	0	0	0.337	0.359	0	0.385	0.27	0	0.142	0	0.143	0	0.144	0.16355	0	0	0.166	0.189	0	0.169	0	0	0.14399
B7	0	0	0	0	0	0	0	0	0	0	0.125	0	0	0	0.144	0.161	0	0.235	0.138	0	0.142	0	0.1298	0	0	0	0	0	0	0	0	0	0	0	0
